# Supplementary material for: Neutral evolution of drug resistant colorectal cancer cell populations is independent of their KRAS status
Source: PLoS One. 2017 Oct 5;12(10):e0175484. doi: 10.1371/journal.pone.0175484 (PMC5628783; doi:10.1371/journal.pone.0175484)
Supplement: S1 Data — (XLSX) [file pone.0175484.s002.xlsx]

## Sheet: Sheet2
Authors own input data ( Tumor and CEA data). Line type indicated in "Line of treatment column ("1st" line or "2nd" line) and data type indicated in "measure" column ("TUM" or "CEA").

## Sheet: Sheet1
Number	Evaluation	Says on study	Size	Measure	Line of treatment		Number	Evaluation	Days on study	Size	Measure	Line of treatment
1	0	0	3.13	TUM	1st		1	0	0	0.5	CEA	1st
1	1	119	3.24	TUM	1st		1	1	101	0.5	CEA	1st
1	2	215	2.92	TUM	1st		1	2	201	0.5	CEA	1st
2	0	0	3.79	TUM	1st		3	0	0	214.2	CEA	1st
2	1	92	2.66	TUM	1st		3	1	75	61.7	CEA	1st
2	2	182	3.06	TUM	1st		3	2	173	20.6	CEA	1st
2	3	269	2.94	TUM	1st		4	0	0	3.6	CEA	1st
2	4	326	2.48	TUM	1st		4	1	101	3.5	CEA	1st
2	5	421	2.67	TUM	1st		4	2	189	2.2	CEA	1st
2	6	448	2.93	TUM	1st		4	3	310	2.9	CEA	1st
2	7	490	4.16	TUM	1st		5	0	0	1.6	CEA	1st
3	0	0	11.29	TUM	1st		5	1	103	1.4	CEA	1st
3	1	157	8.42	TUM	1st		5	2	125	1.2	CEA	1st
3	2	187	7.3	TUM	1st		6	0	0	2	CEA	1st
4	0	0	15.52	TUM	1st		6	1	43	2.6	CEA	1st
4	1	80	12.04	TUM	1st		6	2	140	2.7	CEA	1st
4	2	-186	9.11	TUM	1st		6	3	238	2.3	CEA	1st
4	3	-64	11.37	TUM	1st		7	0	0	1.1	CEA	1st
5	0	0	1.29	TUM	1st		7	1	97	1.3	CEA	1st
5	1	116	0.76	TUM	1st		7	2	182	2.3	CEA	1st
6	0	0	1.71	TUM	1st		8	0	0	6.4	CEA	1st
6	1	59	1.49	TUM	1st		8	1	99	1.6	CEA	1st
6	2	141	1.49	TUM	1st		11	0	0	37.3	CEA	1st
6	3	245	2.07	TUM	1st		11	1	89	26.8	CEA	1st
7	0	0	1.18	TUM	1st		12	0	0	1472.3	CEA	1st
7	1	88	0.27	TUM	1st		12	1	20	1506.6	CEA	1st
7	2	180	0.25	TUM	1st		13	0	0	2.2	CEA	1st
7	3	200	0	TUM	1st		13	1	112	5.9	CEA	1st
7	4	286	0	TUM	1st		13	2	196	4.4	CEA	1st
8	0	0	11.94	TUM	1st		14	0	0	7.1	CEA	1st
8	1	120	8.72	TUM	1st		14	1	77	3	CEA	1st
8	2	200	7.43	TUM	1st		14	2	171	1.8	CEA	1st
9	0	0	16.52	TUM	1st		15	0	0	740.9	CEA	1st
9	1	-254	20.5	TUM	1st		15	1	104	64.4	CEA	1st
11	0	0	17.11	TUM	1st		15	2	209	56.7	CEA	1st
11	1	100	16.72	TUM	1st		15	3	286	90.2	CEA	1st
12	0	0	29.76	TUM	1st		17	0	0	12.3	CEA	1st
12	1	115	33.67	TUM	1st		17	1	133	24.2	CEA	1st
13	0	0	2.72	TUM	1st		18	0	0	35.6	CEA	1st
13	1	111	2.57	TUM	1st		18	2	207	4.4	CEA	1st
13	2	175	2.59	TUM	1st		23	0	0	1692.2	CEA	1st
14	0	0	13.4	TUM	1st		23	1	49	2010	CEA	1st
14	1	90	10.18	TUM	1st		23	5	271	330.6	CEA	1st
14	2	182	8.28	TUM	1st		24	0	0	91.9	CEA	1st
14	3	265	6.95	TUM	1st		24	3	147	22.9	CEA	1st
15	0	0	18.59	TUM	1st		24	4	162	26.1	CEA	1st
15	1	86	15.02	TUM	1st		31	2		2.8	CEA	1st
15	2	473	12.85	TUM	1st		31	3		5.3	CEA	1st
15	3	275	14.08	TUM	1st		32	1		43.4	CEA	1st
16	0	0	18.43	TUM	1st		32	2		6.4	CEA	1st
16	1	75	21.15	TUM	1st		33	0	0	4.1	CEA	1st
17	0	0	21	TUM	1st		33	1	45	1.2	CEA	1st
17	1	110	13.69	TUM	1st		34	0	0	13.3	CEA	1st
18	0	0	11.71	TUM	1st		34	2	111	13.4	CEA	1st
18	1	141	11.25	TUM	1st		34	3	168	11.7	CEA	1st
18	2	259	11.25	TUM	1st		36	0	0	0.7	CEA	1st
18	3	353	11.31	TUM	1st		36	1	91	1	CEA	1st
19	0	0	4.63	TUM	1st		36	2	119	1.2	CEA	1st
19	1	72	5	TUM	1st		37	0	0	3	CEA	1st
19	2	128	6	TUM	1st		37	2	159	1.9	CEA	1st
20	0	0	3.2	TUM	1st		37	3	275	1.1	CEA	1st
20	1	82	3	TUM	1st		38	0	0	759.5	CEA	1st
20	2	133	3	TUM	1st		38	1	49	136.2	CEA	1st
20	3	192	1.8	TUM	1st		38	2	153	51.6	CEA	1st
20	4	255	1.6	TUM	1st		38	3	224	80.5	CEA	1st
20	5	304	1.6	TUM	1st		39	0	0	34.4	CEA	1st
20	6	360	1.7	TUM	1st		39	1	130	5.2	CEA	1st
20	7	416	1.7	TUM	1st		40	0	0	46.3	CEA	1st
21	0	0	4.16	TUM	1st		40	1	84	3.2	CEA	1st
21	1	108	2.71	TUM	1st		40	2	126	2.4	CEA	1st
22	0	0	5.47	TUM	1st		41	0	0	350.9	CEA	1st
22	1	61	4.74	TUM	1st		41	1	42	432.5	CEA	1st
23	0	0	18.81	TUM	1st		42	0	0	361.6	CEA	1st
23	1	53	16.15	TUM	1st		42	1	51	23.2	CEA	1st
23	2	97	13.67	TUM	1st		42	2	113	2.2	CEA	1st
23	3	147	12.23	TUM	1st		43	0	0	27.7	CEA	1st
23	4	216	10.36	TUM	1st		43	1	78	18.6	CEA	1st
23	5	316	11.24	TUM	1st		44	0	0	28.6	CEA	1st
23	6	396	12.04	TUM	1st		44	1	84	0.6	CEA	1st
24	0	0	3.84	TUM	1st		47	0	0	76.5	CEA	1st
24	1	43	3.1	TUM	1st		47	1	60	6.3	CEA	1st
24	2	71	2.86	TUM	1st		48	0	0	50.6	CEA	1st
24	3	97	2.95	TUM	1st		48	1	91	6.8	CEA	1st
24	4	134	2.95	TUM	1st		48	4	233	6.1	CEA	1st
25	0	0	7.53	TUM	1st		48	6	421	12.5	CEA	1st
25	1	56	5.32	TUM	1st		49	0	0	9	CEA	1st
25	2	112	3.98	TUM	1st		50	0	0	22.8	CEA	1st
25	3	180	4.09	TUM	1st		50	1	101	1.9	CEA	1st
26	0	0	25.7	TUM	1st		50	2	168	3.6	CEA	1st
26	1	43	21.3	TUM	1st		51	0	0	3.2	CEA	1st
26	2	91	17	TUM	1st		51	1	51	1.8	CEA	1st
26	3	134	14.8	TUM	1st		52	0	0	155.4	CEA	1st
26	4	174	15.3	TUM	1st		52	1	430	1.4	CEA	1st
26	5	223	15.1	TUM	1st		52	2	500	5.9	CEA	1st
26	6	274	17.1	TUM	1st		52	3	548	2.7	CEA	1st
26	7	323	17.1	TUM	1st		52	4		2.5	CEA	1st
27	0	0	13.73	TUM	1st		52	5	652	3.4	CEA	1st
27	1	63	13.61	TUM	1st		52	6	715	2.7	CEA	1st
27	2	112	13.99	TUM	1st		52	7	802	4.8	CEA	1st
28	0	0	37.9	TUM	1st		53	0	0	14.2	CEA	1st
28	1	51	28	TUM	1st		53	1	77	19.9	CEA	1st
28	2	87	23.99	TUM	1st		53	2	119	7.6	CEA	1st
28	3	133	27.3	TUM	1st		53	3	166	12.3	CEA	1st
28	4	188	25.9	TUM	1st		53	4	208	24.8	CEA	1st
29	0	0	7	TUM	1st		53	5	271	39.4	CEA	1st
29	1	44	4.8	TUM	1st		54	0	0	0.4	CEA	1st
29	2	85	4.5	TUM	1st		54	1	324	1.1	CEA	1st
29	3	126	3.9	TUM	1st		54	2	377	0.4	CEA	1st
30	0	0	20.7	TUM	1st		55	0	0	0.7	CEA	1st
30	1	49	13.7	TUM	1st		55	1	91	1	CEA	1st
30	2	90	11.2	TUM	1st		55	2	119	1.2	CEA	1st
31	0	0	5.01	TUM	1st		55	3	183	1.5	CEA	1st
31	1	84	4.32	TUM	1st		56	0	0	14.6	CEA	1st
31	2	187	4.5	TUM	1st		56	1	49	12.1	CEA	1st
31	3	277	5.84	TUM	1st		56	2	79	16	CEA	1st
32	0	0	9.18	TUM	1st		56	3	149	9.2	CEA	1st
32	1	94	6.95	TUM	1st		57	0	0	6.9	CEA	1st
32	2	193	5.92	TUM	1st		57	1	46	2.5	CEA	1st
33	0	0	9.13	TUM	1st		58	0	0	896.1	CEA	1st
33	1	88	8.91	TUM	1st		58	1	61	68.5	CEA	1st
34	0	0	2.89	TUM	1st		58	2	155	10.9	CEA	1st
34	1	64	3.28	TUM	1st		58	3	229	5.9	CEA	1st
34	2	124	3.44	TUM	1st		58	4	250	6	CEA	1st
34	3	166	3.02	TUM	1st		59	0	0	2.6	CEA	1st
35	0	0	2.47	TUM	1st		59	1	79	1.7	CEA	1st
35	1	88	1.4	TUM	1st		59	2	141	0.8	CEA	1st
35	2	165	1.29	TUM	1st		59	3	415	7.7	CEA	1st
35	3	230	1.14	TUM	1st		59	4	462	11.7	CEA	1st
35	4	306	1.3	TUM	1st		59	5	515	3.5	CEA	1st
36	0	0	2.11	TUM	1st		59	6	577	2.2	CEA	1st
36	1	82	1.28	TUM	1st		59	7	715	1	CEA	1st
36	2	183	1.35	TUM	1st		60	0	0	9.8	CEA	1st
37	0	0	1.59	TUM	1st		60	1	43	5.4	CEA	1st
37	1	75	0.73	TUM	1st		61	0	0	896.1	CEA	1st
37	2	121	0.73	TUM	1st		61	1	61	68.5	CEA	1st
37	3	271	0.78	TUM	1st		61	2	155	10.9	CEA	1st
37	4	338	1.73	TUM	1st		61	3	229	5.9	CEA	1st
38	0	0	25.48	TUM	1st		61	4	250	6	CEA	1st
38	1	83	20.56	TUM	1st		62	0	0	280	CEA	1st
38	2	157	18.81	TUM	1st		62	1	81	21.5	CEA	1st
38	3	240	20.53	TUM	1st		62	2	163	11.5	CEA	1st
39	0	0	13.05	TUM	1st		63	0	0	18.6	CEA	1st
39	1	129	8.3	TUM	1st		63	1	79	14.8	CEA	1st
40	0	0	7.93	TUM	1st		64	0	0	328.9	CEA	1st
40	1	91	7.68	TUM	1st		64	1		9.1	CEA	1st
40	2	136	5.97	TUM	1st		64	2	188	9.4	CEA	1st
41	0	0	19.23	TUM	1st		64	3	279	17.9	CEA	1st
41	1	56	22.31	TUM	1st		64	4	389	59.8	CEA	1st
41	2	107	21.51	TUM	1st		64	5	496	222	CEA	1st
42	0	0	11.05	TUM	1st		65	0	0	3.2	CEA	1st
42	1	66	4.4	TUM	1st		65	1	76	2.9	CEA	1st
42	2	122	4.42	TUM	1st		65	2	171	2.6	CEA	1st
43	0	0	10.02	TUM	1st		66	0	0	4.1	CEA	1st
43	1	87	10.55	TUM	1st		66	1	145	0.5	CEA	1st
44	0	0	6.41	TUM	1st		67	0	0	1.5	CEA	1st
44	1	84	3.44	TUM	1st		67	1	108	1.3	CEA	1st
44	2	127	1.63	TUM	1st		68	0	0	23.5	CEA	1st
45	0	0	4.59	TUM	1st		68	2	162	7.9	CEA	1st
45	1	81	3.79	TUM	1st		68	3	207	14	CEA	1st
46	0	0	15.5	TUM	1st		68	4	242	13.4	CEA	1st
46	1	104	11.48	TUM	1st		71	0	0	0.5	CEA	2nd
46	2	188	5.9	TUM	1st		72	0	0	2.6	CEA	2nd
47	0	0	3.28	TUM	1st		72	1	63	2.7	CEA	2nd
47	1	71	1.52	TUM	1st		72	2	63	4.1	CEA	2nd
48	0	0	5.55	TUM	1st		72	3	123	4	CEA	2nd
48	1	109	2.77	TUM	1st		74	1		288.4	CEA	2nd
48	2	167	1.58	TUM	1st		75	0	0	215.3	CEA	2nd
48	3	175	1.67	TUM	1st		77	0	0	2.6	CEA	2nd
48	4	232	1.69	TUM	1st		82	1		576.1	CEA	2nd
48	5	308	1.88	TUM	1st		86	0	0	5.3	CEA	2nd
48	6	403	4.28	TUM	1st		86	1	175	2.3	CEA	2nd
49	0	0	6.8	TUM	1st		86	3	356	2.7	CEA	2nd
49	1	50	5.8	TUM	1st		86	4	521	4	CEA	2nd
50	0	0	3.5	TUM	1st		87	0	0	69.1	CEA	2nd
50	1	83	3.01	TUM	1st		88	0	0	1.3	CEA	2nd
50	2	165	3.12	TUM	1st		91	0	0	1.5	CEA	2nd
51	0	0	2.33	TUM	1st		91	2	143	1.9	CEA	2nd
51	1	64	1.57	TUM	1st		95	0	0	10.6	CEA	2nd
52	0	0	3.83	TUM	1st		95	1	56	11	CEA	2nd
52	1	69	2.38	TUM	1st		95	2	98	7.8	CEA	2nd
52	2	77	2.27	TUM	1st		95	3	196	3.9	CEA	2nd
52	3	126	1.75	TUM	1st		95	4	294	5.2	CEA	2nd
52	4	204	1.61	TUM	1st		96	0	0	39.4	CEA	2nd
53	0	0	5.96	TUM	1st		96	1	106	192	CEA	2nd
53	1	50	5.33	TUM	1st		96	2	183	172.1	CEA	2nd
53	2	106	5.27	TUM	1st		96	3	231	354.6	CEA	2nd
53	3	172	5.06	TUM	1st		98	0	0	7.8	CEA	2nd
53	4	214	4.32	TUM	1st		98	1	83	10.6	CEA	2nd
53	5	281	5.93	TUM	1st		99	0	0	222	CEA	2nd
54	0	0	2.1	TUM	1st		99	2	212	72.3	CEA	2nd
54	1	26	3.33	TUM	1st		99	3	324	197.9	CEA	2nd
55	0	0	1.05	TUM	1st
55	1	82	0.88	TUM	1st
55	2	147	0.83	TUM	1st
55	3	183	0.74	TUM	1st
56	0	0	1.19	TUM	1st
56	1	101	1	TUM	1st
56	2	171	0.95	TUM	1st
57	0	0	7.66	TUM	1st
57	1	77	6.97	TUM	1st
58	0	0	5.03	TUM	1st
58	1	29	5.79	TUM	1st
58	2	127	5.55	TUM	1st
58	3	246	3.58	TUM	1st
58	4	301	3.3	TUM	1st
59	0	0	7	TUM	1st
59	1	70	8.75	TUM	1st
59	2	151	4.5	TUM	1st
59	3	184	3.82	TUM	1st
60	0	0	4.09	TUM	1st
60	1	36	3.51	TUM	1st
61	0	0	5.03	TUM	1st
61	1	29	5.79	TUM	1st
61	2	127	5.55	TUM	1st
61	3	246	3.58	TUM	1st
61	4	301	3.3	TUM	1st
62	0	0	3.99	TUM	1st
62	1	79	2.99	TUM	1st
62	2	146	0	TUM	1st
63	0	0	4.99	TUM	1st
63	1	98	4.64	TUM	1st
64	0	0	14.59	TUM	1st
64	1	119	10.06	TUM	1st
64	2	183	9.97	TUM	1st
64	3	275	9.05	TUM	1st
64	4	383	9.34	TUM	1st
64	5	483	14.39	TUM	1st
65	0	0	3.19	TUM	1st
65	1	81	2.23	TUM	1st
65	2	189	2.25	TUM	1st
66	0	0	6.01	TUM	1st
66	1	103	4.34	TUM	1st
67	0	0	2.55	TUM	1st
67	1	117	1.76	TUM	1st
68	0	0	9	TUM	1st
68	1	52	6.49	TUM	1st
68	2	136	6.3	TUM	1st
68	3	211	4.94	TUM	1st
68	4	247	7.12	TUM	1st
69	0	0	2.98	TUM	1st
69	1	70	2.07	TUM	1st
70	0	0	6.32	TUM	1st
70	1	116	2.45	TUM	1st
71	0	0	2.92	TUM	2nd
71	1	77	8.75	TUM	2nd
71	2	152	10.81	TUM	2nd
72	0	0	4.16	TUM	2nd
72	1	50	4.3	TUM	2nd
72	2	98	4.17	TUM	2nd
72	3	151	4.26	TUM	2nd
72	4	199	6.49	TUM	2nd
74	0	0	33.67	TUM	2nd
74	1	84	33.95	TUM	2nd
75	0	0	14.08	TUM	2nd
75	1	83	14.72	TUM	2nd
76	0	0	23.31	TUM	2nd
76	1	74	23.74	TUM	2nd
77	0	0	1.16	TUM	2nd
77	1	19	1.04	TUM	2nd
77	2	123	1.04	TUM	2nd
78	0	0	6	TUM	2nd
78	1	111	13.11	TUM	2nd
80	0	0	3.3	TUM	2nd
81	0	0	4.85	TUM	2nd
81	1	66	5.18	TUM	2nd
82	0	0	12.04	TUM	2nd
82	1	67	12.96	TUM	2nd
85	0	0	13.99	TUM	2nd
85	1	51	13.98	TUM	2nd
85	2	126	14.64	TUM	2nd
86	0	0	5.66	TUM	2nd
86	1	130	4.79	TUM	2nd
86	2	239	4.46	TUM	2nd
86	3	354	4.72	TUM	2nd
86	4	484	5.59	TUM	2nd
87	0	0	6.53	TUM	2nd
87	1	97	6.59	TUM	2nd
87	2	204	6.56	TUM	2nd
87	3	302	6.54	TUM	2nd
88	0	0	8.81	TUM	2nd
88	1	98	11.11	TUM	2nd
88	2	211	11.35	TUM	2nd
89	0	0	2.39	TUM	2nd
89	1	75	2.28	TUM	2nd
89	2	186	2.4	TUM	2nd
89	3	250	2.11	TUM	2nd
90	0	0	1.25	TUM	2nd
90	1	98	1.1	TUM	2nd
91	0	0	1.73	TUM	2nd
91	1	80	1.71	TUM	2nd
91	2	180	1.99	TUM	2nd
92	0	0	21.51	TUM	2nd
93	0	0	4.49	TUM	2nd
93	1	106	4.75	TUM	2nd
93	2	223	4.47	TUM	2nd
95	0	0	5.86	TUM	2nd
95	1	92	2.84	TUM	2nd
95	2	160	1.72	TUM	2nd
95	3	284	1.6	TUM	2nd
95	4	413	1.52	TUM	2nd
96	0	0	5.93	TUM	2nd
96	1	84	6.4	TUM	2nd
96	2	167	7.34	TUM	2nd
97	0	0	1.94	TUM	2nd
97	1	176	4.48	TUM	2nd
97	2	295	3.79	TUM	2nd
97	3	351	3.71	TUM	2nd
98	0	0	3.3	TUM	2nd
98	1	92	2.18	TUM	2nd
99	0	0	14.39	TUM	2nd
99	1	112	12	TUM	2nd
99	2	223	11.34	TUM	2nd
99	3	341	11.44	TUM	2nd
99	4	398	12.97	TUM	2nd
100	0	0	10.81	TUM	3rd
100	1	-263	12.43	TUM	3rd
100	2	-217	14.58	TUM	3rd
102	0	0	10.92	TUM	3rd
102	1	124	12.66	TUM	3rd
102	2	356	14.3	TUM	3rd
102	3	404	16.08	TUM	3rd
103	0	0	12.02	TUM	3rd
103	1	123	13.06	TUM	3rd
105	0	0	2.56	TUM	3rd
105	1	106	2.65	TUM	3rd
105	2	253	2.49	TUM	3rd
105	3	315	2.12	TUM	3rd
105	4	394	2.01	TUM	3rd
105	5	521	2.33	TUM	3rd
105	6	540	2.74	TUM	3rd
1	0	0	0.5	CEA	1st
1	1	101	0.5	CEA	1st
1	2	201	0.5	CEA	1st
3	0	0	214.2	CEA	1st
3	1	75	61.7	CEA	1st
3	2	173	20.6	CEA	1st
4	0	0	3.6	CEA	1st
4	1	101	3.5	CEA	1st
4	2	189	2.2	CEA	1st
4	3	310	2.9	CEA	1st
5	0	0	1.6	CEA	1st
5	1	103	1.4	CEA	1st
5	2	125	1.2	CEA	1st
6	0	0	2	CEA	1st
6	1	43	2.6	CEA	1st
6	2	140	2.7	CEA	1st
6	3	238	2.3	CEA	1st
7	0	0	1.1	CEA	1st
7	1	97	1.3	CEA	1st
7	2	182	2.3	CEA	1st
8	0	0	6.4	CEA	1st
8	1	99	1.6	CEA	1st
11	0	0	37.3	CEA	1st
11	1	89	26.8	CEA	1st
12	0	0	1472.3	CEA	1st
12	1	20	1506.6	CEA	1st
13	0	0	2.2	CEA	1st
13	1	112	5.9	CEA	1st
13	2	196	4.4	CEA	1st
14	0	0	7.1	CEA	1st
14	1	77	3	CEA	1st
14	2	171	1.8	CEA	1st
15	0	0	740.9	CEA	1st
15	1	104	64.4	CEA	1st
15	2	209	56.7	CEA	1st
15	3	286	90.2	CEA	1st
17	0	0	12.3	CEA	1st
17	1	133	24.2	CEA	1st
18	0	0	35.6	CEA	1st
18	2	207	4.4	CEA	1st
23	0	0	1692.2	CEA	1st
23	1	49	2010	CEA	1st
23	5	271	330.6	CEA	1st
24	0	0	91.9	CEA	1st
24	3	147	22.9	CEA	1st
24	4	162	26.1	CEA	1st
31	2		2.8	CEA	1st
31	3		5.3	CEA	1st
32	1		43.4	CEA	1st
32	2		6.4	CEA	1st
33	0	0	4.1	CEA	1st
33	1	45	1.2	CEA	1st
34	0	0	13.3	CEA	1st
34	2	111	13.4	CEA	1st
34	3	168	11.7	CEA	1st
36	0	0	0.7	CEA	1st
36	1	91	1	CEA	1st
36	2	119	1.2	CEA	1st
37	0	0	3	CEA	1st
37	2	159	1.9	CEA	1st
37	3	275	1.1	CEA	1st
38	0	0	759.5	CEA	1st
38	1	49	136.2	CEA	1st
38	2	153	51.6	CEA	1st
38	3	224	80.5	CEA	1st
39	0	0	34.4	CEA	1st
39	1	130	5.2	CEA	1st
40	0	0	46.3	CEA	1st
40	1	84	3.2	CEA	1st
40	2	126	2.4	CEA	1st
41	0	0	350.9	CEA	1st
41	1	42	432.5	CEA	1st
42	0	0	361.6	CEA	1st
42	1	51	23.2	CEA	1st
42	2	113	2.2	CEA	1st
43	0	0	27.7	CEA	1st
43	1	78	18.6	CEA	1st
44	0	0	28.6	CEA	1st
44	1	84	0.6	CEA	1st
47	0	0	76.5	CEA	1st
47	1	60	6.3	CEA	1st
48	0	0	50.6	CEA	1st
48	1	91	6.8	CEA	1st
48	4	233	6.1	CEA	1st
48	6	421	12.5	CEA	1st
49	0	0	9	CEA	1st
50	0	0	22.8	CEA	1st
50	1	101	1.9	CEA	1st
50	2	168	3.6	CEA	1st
51	0	0	3.2	CEA	1st
51	1	51	1.8	CEA	1st
52	0	0	155.4	CEA	1st
52	1	430	1.4	CEA	1st
52	2	500	5.9	CEA	1st
52	3	548	2.7	CEA	1st
52	4		2.5	CEA	1st
52	5	652	3.4	CEA	1st
52	6	715	2.7	CEA	1st
52	7	802	4.8	CEA	1st
53	0	0	14.2	CEA	1st
53	1	77	19.9	CEA	1st
53	2	119	7.6	CEA	1st
53	3	166	12.3	CEA	1st
53	4	208	24.8	CEA	1st
53	5	271	39.4	CEA	1st
54	0	0	0.4	CEA	1st
54	1	324	1.1	CEA	1st
54	2	377	0.4	CEA	1st
55	0	0	0.7	CEA	1st
55	1	91	1	CEA	1st
55	2	119	1.2	CEA	1st
55	3	183	1.5	CEA	1st
56	0	0	14.6	CEA	1st
56	1	49	12.1	CEA	1st
56	2	79	16	CEA	1st
56	3	149	9.2	CEA	1st
57	0	0	6.9	CEA	1st
57	1	46	2.5	CEA	1st
58	0	0	896.1	CEA	1st
58	1	61	68.5	CEA	1st
58	2	155	10.9	CEA	1st
58	3	229	5.9	CEA	1st
58	4	250	6	CEA	1st
59	0	0	2.6	CEA	1st
59	1	79	1.7	CEA	1st
59	2	141	0.8	CEA	1st
59	3	415	7.7	CEA	1st
59	4	462	11.7	CEA	1st
59	5	515	3.5	CEA	1st
59	6	577	2.2	CEA	1st
59	7	715	1	CEA	1st
60	0	0	9.8	CEA	1st
60	1	43	5.4	CEA	1st
61	0	0	896.1	CEA	1st
61	1	61	68.5	CEA	1st
61	2	155	10.9	CEA	1st
61	3	229	5.9	CEA	1st
61	4	250	6	CEA	1st
62	0	0	280	CEA	1st
62	1	81	21.5	CEA	1st
62	2	163	11.5	CEA	1st
63	0	0	18.6	CEA	1st
63	1	79	14.8	CEA	1st
64	0	0	328.9	CEA	1st
64	1		9.1	CEA	1st
64	2	188	9.4	CEA	1st
64	3	279	17.9	CEA	1st
64	4	389	59.8	CEA	1st
64	5	496	222	CEA	1st
65	0	0	3.2	CEA	1st
65	1	76	2.9	CEA	1st
65	2	171	2.6	CEA	1st
66	0	0	4.1	CEA	1st
66	1	145	0.5	CEA	1st
67	0	0	1.5	CEA	1st
67	1	108	1.3	CEA	1st
68	0	0	23.5	CEA	1st
68	2	162	7.9	CEA	1st
68	3	207	14	CEA	1st
68	4	242	13.4	CEA	1st
71	0	0	0.5	CEA	2nd
72	0	0	2.6	CEA	2nd
72	1	63	2.7	CEA	2nd
72	2	63	4.1	CEA	2nd
72	3	123	4	CEA	2nd
74	1		288.4	CEA	2nd
75	0	0	215.3	CEA	2nd
77	0	0	2.6	CEA	2nd
82	1		576.1	CEA	2nd
86	0	0	5.3	CEA	2nd
86	1	175	2.3	CEA	2nd
86	3	356	2.7	CEA	2nd
86	4	521	4	CEA	2nd
87	0	0	69.1	CEA	2nd
88	0	0	1.3	CEA	2nd
91	0	0	1.5	CEA	2nd
91	2	143	1.9	CEA	2nd
95	0	0	10.6	CEA	2nd
95	1	56	11	CEA	2nd
95	2	98	7.8	CEA	2nd
95	3	196	3.9	CEA	2nd
95	4	294	5.2	CEA	2nd
96	0	0	39.4	CEA	2nd
96	1	106	192	CEA	2nd
96	2	183	172.1	CEA	2nd
96	3	231	354.6	CEA	2nd
98	0	0	7.8	CEA	2nd
98	1	83	10.6	CEA	2nd
99	0	0	222	CEA	2nd
99	2	212	72.3	CEA	2nd
99	3	324	197.9	CEA	2nd
