# Supplementary material for: Neutral evolution of drug resistant colorectal cancer cell populations is independent of their KRAS status
Source: PLoS One. 2017 Oct 5;12(10):e0175484. doi: 10.1371/journal.pone.0175484 (PMC5628783; doi:10.1371/journal.pone.0175484)
Supplement: S2 Data — (XLSX) [file pone.0175484.s003.xlsx]

## Sheet: Sheet1
Name	Day	Size		AUTHORS' DATA AND DIAZ et al DATA (2nd line) CEA input data (first row: ID= 1-28 is AUTHORS' data; OTHER NUMBERS ARE DIAZ et al as appears in DIAZ et al
1085814	175	2.3
1085814	521	4
1085814	0	5.3
1085814	356	2.7
1518545	102	317.5
1518545	60	556.1
1518545	0	159.9
1523158	0	0.5
1877044	0	1.3
1897606	47	8.1
1897606	95	8.3
1897606	70	11.6
1897606	18	11.2
1897606	0	13.5
1920368	0	5.9
1937378	83	10.6
1937378	0	7.8
1951592	324	197.9
1951592	0	222
1951592	212	72.3
2017248	63	4.1
2017248	123	4
2017248	0	2.6
2017248	63	2.7
2063166	98	7.8
2063166	294	5.2
2063166	196	3.9
2063166	56	11
2063166	0	10.6
2091588	0	2.6
2152135	0	0.9
2152135	55	5.3
2152135	134	1.9
2152135	552	1
2171487	143	1.9
2171487	0	1.5
2194002	0	215.3
2324922	0	288.4
2348191	169	0.7
2348191	0	0.4
2354360	0	2.9
2354360	58	2.4
2370094	124	20
2370094	0	6.4
2370094	193	9.8
2370094	165	16.7
2370094	280	41.1
3330541136	0	576.1
514347	231	354.6
514347	183	172.1
514347	106	192
514347	0	39.4
820445970	126	1.2
820445970	0	1.1
820445970	381	9.4
820445970	390	219.8
820485280	0	69.1
1	0	4366
1	56	158
1	84	87
1	112	307
1	168	1014
2	0	3526
2	56	149
2	84	50
2	112	42
2	168	122
3	0	194.2
3	84	268
3	112	364.7
4	0	4.9
4	56	0.6
4	112	1.8
4	168	2.3
4	224	4.4
5	0	4.8
5	56	2.7
5	84	2.7
5	112	3.5
5	168	2.7
6	0	154
6	56	164
6	84	65
6	112	61
6	168	56
7	0	25
7	56	2.9
7	84	2.1
7	112	6.3
7	168	29
8	0	11
8	56	6.7
8	84	10.1
9	0	43.6
9	84	1
9	168	1
9	224	1.9
9	280	4.8
10	0	40.7
10	56	7.2
10	84	5.8
10	112	8.6
10	168	16.6
11	0	16578
11	56	5069
11	84	2015
11	112	864
11	168	1217
12	0	231
12	56	36.3
12	84	36.7
12	112	69.5
12	140	180
12	168	420.3
13	0	51.5
13	56	5.1
13	84	6.1
13	112	6.9
13	168	27.6
14	0	33.4
14	112	1.3
14	168	1.1
15	0	2454
15	56	805
15	84	504
15	112	569
15	140	1164.5
15	168	1628
16	0	389.8
16	84	40.6
16	112	42.4
16	168	137.6
17	0	203
17	56	4.7
17	84	2.9
17	112	7.3
17	168	17.5
17	224	34.5
18	0	352.2
18	56	31.2
18	84	23.2
18	112	22.9
18	140	34.5
19	0	1.6
19	56	1.2
19	112	0.9
20	0	190.5
20	84	346.5
21	0	27.1
21	56	4.5
21	84	5.4
21	112	515
22	0	73.5
22	56	51.6
22	84	50.6
22	112	35.9
23	0	133.6
23	56	36.3
23	84	19.1
23	112	15.5
23	168	10.8
23	224	22.3
24	0	22.6
24	56	7.4
24	84	6.6
24	112	7.1
24	168	9.2
25	0	5.9
25	56	2.5
25	84	3.4
25	112	3.4
26	0	281.1
26	56	73.3
26	112	48.7
26	168	43.5
26	224	60.6
26	280	116.7
27	0	13.9
27	56	3.6
27	84	3.3
27	112	3
27	168	3.7
27	224	4.8
28	0	25.8
