# Supplementary material for: Neutral evolution of drug resistant colorectal cancer cell populations is independent of their KRAS status
Source: PLoS One. 2017 Oct 5;12(10):e0175484. doi: 10.1371/journal.pone.0175484 (PMC5628783; doi:10.1371/journal.pone.0175484)
Supplement: S3 Data — (XLSX) [file pone.0175484.s004.xlsx]

## Sheet: Sheet1
Number	Day	Size		AUTHORS' DATA AND DIAZ et al DATA (2nd line) TUMOR size input data (first row: ID= 1-28 is AUTHORS' data; OTHER NUMBERS ARE DIAZ et al as appears in DIAZ et al
1085814	0	5.66
1085814	484	5.59
1085814	130	4.79
1085814	239	4.46
1085814	354	4.72
1196060	98	1.1
1196060	0	1.25
1523158	152	10.81
1523158	77	8.75
1523158	0	2.92
1548107	0	24.9
1548107	205	36.44
1548107	15	27.82
1618390	0	1.76
1618390	86	1.91
1877044	0	8.81
1877044	98	11.11
1877044	211	11.35
1892131	66	5.18
1892131	0	4.85
1897606	0	23.27
1897606	75	17.94
1897606	209	17.74
1920368	0	3.48
1937378	0	3.3
1937378	92	2.18
1939237	0	3.3
1951592	341	11.44
1951592	112	12
1951592	223	11.34
1951592	0	14.39
1951592	398	12.97
1974080	0	4.01
1974080	70	6.56
2017248	199	6.49
2017248	50	4.3
2017248	151	4.26
2017248	0	4.16
2017248	98	4.17
2050729	223	4.47
2050729	0	4.49
2050729	106	4.75
2063166	92	2.84
2063166	413	1.52
2063166	284	1.6
2063166	0	5.86
2063166	160	1.72
2091588	266	3.52
2091588	0	2.58
2091588	123	2.63
2091588	19	2.51
2103614	74	23.74
2103614	0	23.31
2103949	295	3.79
2103949	176	4.48
2103949	0	1.94
2103949	351	3.71
2108463	0	4.98
2108463	127	4.19
2120857	0	6
2120857	111	13.11
2152135	0	2.84
2152135	140	3.71
2152135	140	2.08
2171487	80	1.71
2171487	0	1.73
2171487	180	1.99
2191365	33	3.32
2191365	0	2.78
2191365	197	4.45
2191365	113	2.82
2194002	0	14.08
2194002	83	14.72
2324922	84	33.95
2324922	125	34.64
2324922	0	33.67
2348191	196	16.73
2348191	0	11.64
2354360	0	4.75
2354360	84	6.04
2370094	0	8.64
2370094	92	7.99
2370094	208	6.15
3330541136	67	12.96
3330541136	0	12.04
514347	84	6.4
514347	167	7.34
514347	0	5.93
81593571	131	18.07
81593571	0	21.51
81593571	248	28.76
820445970	0	1.12
820445970	238	1.76
820445970	140	5.81
820485280	97	6.59
820485280	0	6.53
820485280	302	6.54
820485280	520	7.98
820485280	408	7.06
820485280	204	6.56
1	0	13986
1	56	9094
1	84	7950
1	112	7050
1	168	7752
2	0	24280
2	56	9774
2	84	9249
2	112	8585
2	168	10820
3	0	6225
3	56	5904
3	84	7968
3	112	8316
4	0	1240
4	56	204
4	84	342
4	112	360
4	168	550
4	224	594
5	0	396
5	56	144
5	84	144
5	112	144
5	168	144
6	0	13728
6	56	15865
6	112	9346
6	168	11194
7	0	3290
7	56	1949
7	84	2114
7	112	2051
7	168	4190
8	0	1849
8	56	1849
8	84	2401
9	0	5923
9	84	3923
9	168	3572
9	224	3900
10	0	1317
10	56	864
10	84	862
10	112	420
10	168	635
11	0	5649
11	56	4411
11	84	3853
11	112	3506
11	168	3360
12	0	7631
12	56	6375
12	84	4954
12	112	5236
12	168	7367
13	0	12351
13	56	8274
13	84	8210
13	112	7612
13	168	7822
14	0	3310
14	56	2039
14	84	1331
14	112	1265
14	168	2610
14	224	3386
15	0	9657
15	56	4487
15	84	3865
15	168	3600
16	0	6619
16	56	2964
16	84	2124
16	112	1911
16	168	3722
17	0	2102
17	56	618
17	84	658
17	112	792
17	168	735
17	224	693
18	0	12208
18	56	7757
18	84	7200
18	112	5556
18	140	4994
19	0	748
19	56	154
19	112	121
20	0	1714
20	56	2300
20	84	2959
21	0	4484
21	56	4082
21	84	3847
21	112	3578
22	0	38006
22	56	26596
22	84	27359
22	112	28512
23	0	5580
23	56	4282
23	84	444
23	112	4095
23	168	4025
23	224	3987
24	0	3706
24	56	3594
24	84	3480
24	112	3285
24	168	2887
25	0	2196
25	56	1749
25	84	1508
25	112	1687
25	140	1909
26	0	6450
26	56	1864
26	112	1129
26	168	1730
26	224	2244
26	280	4620
27	0	2799
27	56	2181
27	84	1892
27	112	1701
27	168	2088
27	224	2620
28	0	1312
28	56	1698
